# Supplementary material for: Testing Variational Bias Correction of Satellite Radiance Data in the ACCESS-C: Australian Convective-Scale NWP System
Source: Sensors (Basel). 2022 Dec 5;22(23):9504. doi: 10.3390/s22239504 (PMC9740059; doi:10.3390/s22239504)
Supplement: Supplementary file 1 [file sensors-22-09504-s001.zip]

Archive with 1 entries (1 files):
- sensors-2033336-supplementary.pdf
